# Supplementary material for: Hypertonicity-Affected Genes Are Differentially Expressed in Clear Cell Renal Cell Carcinoma and Correlate with Cancer-Specific Survival
Source: Cancers (Basel). 2019 Dec 18;12(1):6. doi: 10.3390/cancers12010006 (PMC7017076; doi:10.3390/cancers12010006)
Supplement: Supplementary file 1 [file cancers-12-00006-s001.zip]

Archive with 3 entries (2 files):
- cancers-666681-final-supplementary/
- cancers-666681-final-supplementary/cancers-666681-final check-supplementary.docx
- cancers-666681-final-supplementary/cancers-666681-Supplemental Table .xlsx
