# Supplementary material for: Hypertonicity-Affected Genes Are Differentially Expressed in Clear Cell Renal Cell Carcinoma and Correlate with Cancer-Specific Survival
Source: Cancers (Basel). 2019 Dec 18;12(1):6. doi: 10.3390/cancers12010006 (PMC7017076; doi:10.3390/cancers12010006)
Supplement: Supplementary file 1 [file cancers-12-00006-s001.zip › cancers-666681-final-supplementary/cancers-666681-Supplemental Table .xlsx]

## Sheet: Table1
Supplemental Table 1: Differentially expressed transcripts affected by hypertonicity and expression differences of corresponding human transcripts in ccRCC tumor and non-tumor tissue of the TCGA KIRC cohort. Transcripts were identified through RNA-seq using primary cultured inner medullary collecting duct (IMCD) cells either cultivated at 300 or 900 mosmol/kg. Expression levels of ccRCC tumor and…

## Sheet: de.t
transcript rat	gene rat	symbol rat	log2FC rat 900/300	mean log2CPM rat	p.val rat 900/300	p.adj rat 900/300	gene human	symbol human	log2FC kirc T/N	mean log2CPM rat	p.val kirc	p.adj kirc T/N	kirc cox hr	kirc cox hr lower 95%	kirc cox hr upper 95%	kirc cox p.val	kirc cox p.adj
ENSRNOT00000015974	ENSRNOG00000011861	Aadat	3.06362	2.60017	4.68019e-05	0.00170979	ENSG00000109576	AADAT	-0.574348	2.26269	1.21185e-16	2.9843e-16	1.234	0.87	1.75	0.240301	0.322814
ENSRNOT00000042699	ENSRNOG00000029401	Actg2	-3.13389	1.65241	0.00162273	0.0204883	ENSG00000163017	ACTG2	0.980071	5.02893	1.02259e-05	1.53191e-05	1.053	0.92	1.21	0.4634	0.557585
ENSRNOT00000050868	ENSRNOG00000020590	Adam15	3.7639	4.68119	1.6988e-05	0.00088119	ENSG00000143537	ADAM15	0.60206	6.50988	2.51569e-18	6.63251e-18	2.246	1.5	3.37	0.000181503	0.000763681
ENSRNOT00000027970	ENSRNOG00000020590	Adam15	3.7639	4.68119	1.6988e-05	0.00088119	ENSG00000143537	ADAM15	0.60206	6.50988	2.51569e-18	6.63251e-18	2.246	1.5	3.37	0.000181503	0.000763681
ENSRNOT00000008184	ENSRNOG00000042980	Adam19	-3.19841	4.09731	1.67681e-07	6.02054e-05	ENSG00000135074	ADAM19	1.61202	4.22953	7.83039e-35	3.73465e-34	1.491	1.19	1.88	0.000654463	0.00247365
ENSRNOT00000036718	ENSRNOG00000027030	Adm	-3.67776	1.89671	0.00349824	0.0349201	ENSG00000148926	ADM	2.88842	7.82168	6.88632e-94	1.5183e-92	1.154	0.89	1.49	0.276193	0.368808
ENSRNOT00000077711	ENSRNOG00000001404	Agfg2	3.73836	4.86415	1.25448e-05	0.000710017	ENSG00000106351	AGFG2	-1.15183	4.92697	6.47549e-46	4.34227e-45	0.616	0.41	0.92	0.0184385	0.0395363
ENSRNOT00000064572	ENSRNOG00000001404	Agfg2	4.03235	5.52753	7.95187e-06	0.000534908	ENSG00000106351	AGFG2	-1.15183	4.92697	6.47549e-46	4.34227e-45	0.616	0.41	0.92	0.0184385	0.0395363
ENSRNOT00000084557	ENSRNOG00000000437	Agpat1	5.11708	1.26626	0.000620185	0.010357	ENSG00000204310	AGPAT1	-0.110286	6.5638	0.0124926	0.0154389	1.136	0.61	2.12	0.69001	0.757991
ENSRNOT00000012879	ENSRNOG00000009513	Akr1b1	4.71882	10.0322	2.5373e-11	2.91523e-07	ENSG00000085662	AKR1B1	-0.84688	8.26783	1.50689e-08	2.5983e-08	1.064	0.88	1.28	0.521167	0.599073
ENSRNOT00000024063	ENSRNOG00000017780	Akr7a2	3.38985	1.58453	0.00501387	0.0445874	ENSG00000053371	AKR7A2	-0.253235	6.21939	0.00373351	0.00479056	0.639	0.47	0.86	0.00333923	0.00908107
ENSRNOT00000024160	ENSRNOG00000017899	Akr7a3	5.35605	4.85113	2.05262e-06	0.000254958	ENSG00000162482	AKR7A3	-1.40093	4.59646	3.92739e-19	1.06662e-18	0.756	0.67	0.85	4.70414e-06	3.88527e-05
ENSRNOT00000010415	ENSRNOG00000007778	Alox15b	5.72189	5.31019	6.64676e-05	0.00217532	ENSG00000179593	ALOX15B	4.47817	2.15806	1.93455e-48	1.40711e-47	0.958	0.85	1.08	0.479511	0.565772
ENSRNOT00000025258	ENSRNOG00000018598	Ankrd1	-4.9496	3.97807	5.56072e-05	0.00193476	ENSG00000148677	ANKRD1	0.296436	0.265178	0.179761	0.20054	1.13	1	1.27	0.0447636	0.0792245
ENSRNOT00000010610	ENSRNOG00000008056	Ankrd9	3.50088	3.341	2.84923e-05	0.00127627	ENSG00000156381	ANKRD9	-1.54531	3.99217	1.74101e-90	3.55673e-89	1.243	0.91	1.69	0.164582	0.227961
ENSRNOT00000082186	ENSRNOG00000060949	Anxa8	3.77953	3.86524	5.39111e-05	0.00190003		ANXA8					1.084	1.05	1.12	5.86852e-08	1.09057e-06
ENSRNOT00000036546	ENSRNOG00000028440	Apcdd1l	3.56033	5.8068	3.79327e-05	0.00148493	ENSG00000198768	APCDD1L	-0.987178	2.72985	0.000307277	0.00042393	1.211	1.12	1.31	2.40807e-05	0.000149167
ENSRNOT00000091966	ENSRNOG00000028440	Apcdd1l	4.38214	3.69524	0.000178166	0.00429149	ENSG00000198768	APCDD1L	-0.987178	2.72985	0.000307277	0.00042393	1.211	1.12	1.31	2.40807e-05	0.000149167
ENSRNOT00000041891	ENSRNOG00000018454	Apoe	-5.1843	2.72863	0.000485901	0.00877103	ENSG00000130203	APOE	0.156734	9.14752	0.372849	0.400763	1.247	1.05	1.48	0.0104029	0.0237818
ENSRNOT00000080453	ENSRNOG00000018454	Apoe	-4.66109	2.80501	0.000446124	0.00824737	ENSG00000130203	APOE	0.156734	9.14752	0.372849	0.400763	1.247	1.05	1.48	0.0104029	0.0237818
ENSRNOT00000091574	ENSRNOG00000018454	Apoe	-5.17143	2.71748	0.000507769	0.00903797	ENSG00000130203	APOE	0.156734	9.14752	0.372849	0.400763	1.247	1.05	1.48	0.0104029	0.0237818
ENSRNOT00000015692	ENSRNOG00000011648	Aqp1	5.42424	6.4313	5.38216e-06	0.000436551	ENSG00000240583	AQP1	-0.738938	9.78996	2.63179e-08	4.49671e-08	0.653	0.58	0.73	1.63142e-13	1.81904e-11
ENSRNOT00000087191	ENSRNOG00000011648	Aqp1	5.42759	6.4405	5.46994e-06	0.000439489	ENSG00000240583	AQP1	-0.738938	9.78996	2.63179e-08	4.49671e-08	0.653	0.58	0.73	1.63142e-13	1.81904e-11
ENSRNOT00000091717	ENSRNOG00000054378	Aqp2	8.48902	7.09211	0.000130486	0.00347847	ENSG00000167580	AQP2	-9.03232	8.93632	1.9821e-103	5.11849e-102	0.991	0.97	1.01	0.38142	0.475177
ENSRNOT00000013803	ENSRNOG00000009797	Aqp3	4.63605	5.64349	0.000377447	0.00729822	ENSG00000165272	AQP3	-2.09459	7.60304	1.943e-76	2.91894e-75	0.859	0.7	1.05	0.146228	0.21154
ENSRNOT00000067442	ENSRNOG00000043465	Arc	4.24437	3.58564	0.000128204	0.00343846	ENSG00000198576	ARC	-2.06534	2.1815	1.07928e-38	5.84142e-38	0.722	0.62	0.84	3.56061e-05	0.000203594
ENSRNOT00000076998	ENSRNOG00000043465	Arc	4.24437	3.58564	0.000128204	0.00343846	ENSG00000198576	ARC	-2.06534	2.1815	1.07928e-38	5.84142e-38	0.722	0.62	0.84	3.56061e-05	0.000203594
ENSRNOT00000028178	ENSRNOG00000020770	Arl4d	4.22807	2.77181	0.000638965	0.010586	ENSG00000175906	ARL4D	-3.54667	3.59955	3.04212e-243	4.80777e-241	1.513	1.26	1.81	7.57144e-06	6.03011e-05
ENSRNOT00000087045	ENSRNOG00000004400	Avpr1a	3.78487	1.18901	0.00273769	0.0296463	ENSG00000166148	AVPR1A	-0.966647	4.03713	1.25233e-09	2.27848e-09	0.905	0.79	1.04	0.172327	0.237215
ENSRNOT00000005829	ENSRNOG00000004400	Avpr1a	3.55982	1.89277	0.00359551	0.0354571	ENSG00000166148	AVPR1A	-0.966647	4.03713	1.25233e-09	2.27848e-09	0.905	0.79	1.04	0.172327	0.237215
ENSRNOT00000091495	ENSRNOG00000059862	Avpr2	5.49458	2.19868	0.00172534	0.021405	ENSG00000126895	AVPR2	-3.42766	1.98199	3.04477e-118	9.87676e-117	0.962	0.89	1.05	0.367637	0.465812
ENSRNOT00000082899	ENSRNOG00000059862	Avpr2	5.76799	2.45601	0.00105039	0.0152413	ENSG00000126895	AVPR2	-3.42766	1.98199	3.04477e-118	9.87676e-117	0.962	0.89	1.05	0.367637	0.465812
ENSRNOT00000004289	ENSRNOG00000003114	B4galt4	-3.89534	1.59063	0.00291501	0.0310398	ENSG00000121578	B4GALT4	0.0809394	4.90503	0.279327	0.304918	1.344	0.93	1.95	0.118593	0.178691
ENSRNOT00000045574	ENSRNOG00000029399	Bcam	4.32013	7.07671	1.08819e-05	0.000647812	ENSG00000187244	BCAM	-1.81739	8.29518	3.88105e-124	1.38644e-122	0.857	0.67	1.1	0.230822	0.311959
ENSRNOT00000002522	ENSRNOG00000001843	Bcl6	3.84274	5.97094	1.78449e-07	6.12744e-05	ENSG00000113916	BCL6	0.742562	6.33607	1.46909e-16	3.60386e-16	1.914	1.39	2.63	6.36046e-05	0.000337849
ENSRNOT00000024526	ENSRNOG00000018214	Bok	4.20364	3.80737	9.24986e-06	0.00058425	ENSG00000176720	BOK	-0.00143652	5.31548	0.974774	0.977439	0.826	0.67	1.02	0.08095	0.132734
ENSRNOT00000024695	ENSRNOG00000018214	Bok	3.93242	5.55705	7.86929e-07	0.000140177	ENSG00000176720	BOK	-0.00143652	5.31548	0.974774	0.977439	0.826	0.67	1.02	0.08095	0.132734
ENSRNOT00000008739	ENSRNOG00000006543	Bsnd	7.73984	3.52432	3.85748e-05	0.00149479	ENSG00000162399	BSND	-7.30016	3.00211	1.97791e-86	3.66889e-85	0.998	0.98	1.02	0.852841	0.884575
ENSRNOT00000017060	ENSRNOG00000012749	C1qb	-9.47072	1.81259	2.94608e-05	0.00130188	ENSG00000173369	C1QB	3.15715	8.17431	1.58448e-74	2.26822e-73	1.236	1.01	1.51	0.0400841	0.0720868
ENSRNOT00000075494	ENSRNOG00000046834	C3	-4.05044	7.31382	0.0015536	0.019922	ENSG00000125730	C3	3.9653	10.9756	1.27225e-57	1.19682e-56	1.286	1.1	1.5	0.00153572	0.0045662
ENSRNOT00000073042	ENSRNOG00000046834	C3	-4.05067	7.31413	0.00154201	0.0198664	ENSG00000125730	C3	3.9653	10.9756	1.27225e-57	1.19682e-56	1.286	1.1	1.5	0.00153572	0.0045662
ENSRNOT00000014764	ENSRNOG00000011074	Calcb	-4.29163	3.46489	0.00182782	0.022282		CALCB					0.993	0.96	1.03	0.718063	0.784941
ENSRNOT00000003954	ENSRNOG00000002951	Ccnb3	-4.56592	2.81778	0.00383561	0.0370641	ENSG00000147082	CCNB3	-0.192692	-0.313064	0.0287981	0.0346114	1.03	0.86	1.23	0.741706	0.802915
ENSRNOT00000058453	ENSRNOG00000002141	Cd200	-3.25587	2.59378	0.000265206	0.005669	ENSG00000091972	CD200	1.80894	5.48164	1.04679e-71	1.38138e-70	0.888	0.67	1.18	0.411199	0.503831
ENSRNOT00000025354	ENSRNOG00000018735	Cd74	-3.11204	2.08869	0.00570378	0.0486154	ENSG00000019582	CD74	1.88761	12.2177	1.12256e-53	9.38077e-53	1.145	0.89	1.47	0.281427	0.373561
ENSRNOT00000086572	ENSRNOG00000030715	Cfh	-3.71535	2.2125	4.80369e-06	0.000402862	ENSG00000000971	CFH	0.721505	6.60963	4.25664e-05	6.15999e-05	1.343	1.15	1.57	0.000169209	0.000739876
ENSRNOT00000017749	ENSRNOG00000030715	Cfh	-3.64999	2.07313	6.61133e-06	0.000486063	ENSG00000000971	CFH	0.721505	6.60963	4.25664e-05	6.15999e-05	1.343	1.15	1.57	0.000169209	0.000739876
ENSRNOT00000060111	ENSRNOG00000030715	Cfh	-3.71535	2.2125	4.80369e-06	0.000402862	ENSG00000000971	CFH	0.721505	6.60963	4.25664e-05	6.15999e-05	1.343	1.15	1.57	0.000169209	0.000739876
ENSRNOT00000083220	ENSRNOG00000054080	Cgnl1	3.35918	7.24038	2.74376e-07	7.66882e-05	ENSG00000128849	CGNL1	-2.28732	7.24184	2.91797e-88	5.69048e-87	0.881	0.75	1.04	0.128024	0.189068
ENSRNOT00000021253	ENSRNOG00000015867	Chst9	3.31876	6.52494	7.3876e-06	0.000519143	ENSG00000154080	CHST9	1.21456	4.48005	4.29228e-08	7.25665e-08	0.849	0.78	0.92	0.000142992	0.000664317
ENSRNOT00000040056	ENSRNOG00000029543	Cish	-3.78405	1.6126	0.00013443	0.00356562	ENSG00000114737	CISH	-0.549062	5.60387	5.68434e-06	8.62674e-06	0.741	0.59	0.93	0.00956707	0.0222235
ENSRNOT00000020497	ENSRNOG00000015184	Clic3	3.06164	2.80945	0.000284649	0.00600087	ENSG00000169583	CLIC3	1.80762	0.99555	5.17117e-23	1.63137e-22	1.414	1.2	1.66	0.00429882	0.0111469
ENSRNOT00000029577	ENSRNOG00000027736	Cnn1	-3.27188	1.67035	0.000361741	0.00709859	ENSG00000130176	CNN1	-0.170902	5.0973	0.32617	0.353049	1.074	0.93	1.23	0.313605	0.40897
ENSRNOT00000077171	ENSRNOG00000005326	Cnrip1	-3.03093	4.11979	0.00010053	0.00290288	ENSG00000119865	CNRIP1	0.905357	4.13665	2.61079e-21	7.69104e-21	0.757	0.57	1	0.050938	0.0880556
ENSRNOT00000068413	ENSRNOG00000023148	Col11a1	-5.47556	7.82332	1.08829e-07	4.54689e-05	ENSG00000060718	COL11A1	3.0147	2.75404	8.05389e-15	1.84448e-14	1.161	1.07	1.26	0.00069788	0.00259379
ENSRNOT00000077071	ENSRNOG00000058470	Col12a1	-3.54354	5.99204	1.20131e-06	0.000182814	ENSG00000111799	COL12A1	-0.320233	6.56495	0.0148376	0.0182344	1.178	0.97	1.43	0.0942884	0.148073
ENSRNOT00000005311	ENSRNOG00000003897	Col1a1	-3.6114	6.49268	1.49563e-05	0.000794596	ENSG00000108821	COL1A1	2.75782	10.0456	1.911e-27	7.05244e-27	1.284	1.13	1.46	0.000138537	0.000657316
ENSRNOT00000016423	ENSRNOG00000011292	Col1a2	-3.17073	6.04121	3.91367e-06	0.00036263	ENSG00000164692	COL1A2	1.75046	9.85372	6.81534e-19	1.83429e-18	1.257	1.07	1.47	0.00422776	0.0111469
ENSRNOT00000077036	ENSRNOG00000014851	Col4a4	5.88933	2.63885	0.000316528	0.00647685	ENSG00000081052	COL4A4	-2.43912	5.14174	8.38259e-150	4.23525e-148	0.615	0.54	0.71	2.36886e-12	1.05651e-10
ENSRNOT00000075968	ENSRNOG00000014851	Col4a4	4.51929	7.17048	2.43459e-06	0.000279723	ENSG00000081052	COL4A4	-2.43912	5.14174	8.38259e-150	4.23525e-148	0.615	0.54	0.71	2.36886e-12	1.05651e-10
ENSRNOT00000076472	ENSRNOG00000014851	Col4a4	5.13569	7.17592	4.50676e-06	0.000387868	ENSG00000081052	COL4A4	-2.43912	5.14174	8.38259e-150	4.23525e-148	0.615	0.54	0.71	2.36886e-12	1.05651e-10
ENSRNOT00000077503	ENSRNOG00000014851	Col4a4	4.45602	7.21767	1.78962e-06	0.000231052	ENSG00000081052	COL4A4	-2.43912	5.14174	8.38259e-150	4.23525e-148	0.615	0.54	0.71	2.36886e-12	1.05651e-10
ENSRNOT00000041176	ENSRNOG00000014851	Col4a4	4.25016	5.01039	5.28206e-06	0.000435041	ENSG00000081052	COL4A4	-2.43912	5.14174	8.38259e-150	4.23525e-148	0.615	0.54	0.71	2.36886e-12	1.05651e-10
ENSRNOT00000055464	ENSRNOG00000009225	Copz2	-5.87417	1.30586	0.000903605	0.0136515	ENSG00000005243	COPZ2	0.690503	4.29922	5.58686e-09	9.8429e-09	1.538	1.24	1.91	0.000124146	0.00060184
ENSRNOT00000060097	ENSRNOG00000020030	Crlf1	-5.11397	4.81717	8.1011e-07	0.000142103	ENSG00000006016	CRLF1	-0.265646	1.65374	0.110303	0.125774	1.142	0.98	1.33	0.0907933	0.145661
ENSRNOT00000081835	ENSRNOG00000018659	Csf1	-3.99303	6.4123	0.00059808	0.0101277	ENSG00000184371	CSF1	1.10066	6.37244	1.12573e-33	5.16943e-33	2.298	1.66	3.18	5.98488e-07	7.02436e-06
ENSRNOT00000025222	ENSRNOG00000018659	Csf1	-4.25127	7.44369	0.000551448	0.0095133	ENSG00000184371	CSF1	1.10066	6.37244	1.12573e-33	5.16943e-33	2.298	1.66	3.18	5.98488e-07	7.02436e-06
ENSRNOT00000086403	ENSRNOG00000018659	Csf1	-4.7693	4.01412	0.00288762	0.0308339	ENSG00000184371	CSF1	1.10066	6.37244	1.12573e-33	5.16943e-33	2.298	1.66	3.18	5.98488e-07	7.02436e-06
ENSRNOT00000020528	ENSRNOG00000015036	Ctgf	-3.51694	7.33018	1.5877e-10	6.08063e-07	ENSG00000118523	CTGF	-1.20805	7.9605	1.70065e-20	4.86764e-20	0.974	0.82	1.16	0.764322	0.8234
ENSRNOT00000089196	ENSRNOG00000015036	Ctgf	-3.51694	7.33018	1.5877e-10	6.08063e-07	ENSG00000118523	CTGF	-1.20805	7.9605	1.70065e-20	4.86764e-20	0.974	0.82	1.16	0.764322	0.8234
ENSRNOT00000003778	ENSRNOG00000002802	Cxcl1	-4.4517	4.84269	0.00319149	0.0330051	ENSG00000163739	CXCL1	1.21547	3.50916	5.07493e-05	7.31683e-05	1.251	1.14	1.37	9.01598e-07	1.00528e-05
ENSRNOT00000003075	ENSRNOG00000022256	Cxcl10	4.3426	3.12596	0.00422939	0.0397981	ENSG00000169245	CXCL10	3.46184	5.29856	5.0737e-50	3.84912e-49	1.068	0.92	1.24	0.378455	0.474132
ENSRNOT00000066670	ENSRNOG00000013589	Cxcl12	-3.49034	0.589233	0.0033883	0.0342761	ENSG00000107562	CXCL12	-1.22935	6.96802	5.15868e-23	1.62769e-22	0.853	0.71	1.03	0.0931719	0.147357
ENSRNOT00000034090	ENSRNOG00000028043	Cxcl3	-5.78584	4.06284	0.00392616	0.0376856	ENSG00000163734	CXCL3	0.876634	0.22249	1.4553e-05	2.16258e-05	1.192	1.05	1.36	0.0238296	0.0481428
ENSRNOT00000078746	ENSRNOG00000028043	Cxcl3	-5.69913	3.97735	0.00581546	0.0493294	ENSG00000163734	CXCL3	0.876634	0.22249	1.4553e-05	2.16258e-05	1.192	1.05	1.36	0.0238296	0.0481428
ENSRNOT00000003823	ENSRNOG00000002843	Cxcl6	-7.62268	5.62059	0.000310818	0.00641715	ENSG00000124875	CXCL6	0.803986	3.31574	0.0367995	0.0438068	1.038	0.99	1.09	0.147034	0.21154
ENSRNOT00000072176	ENSRNOG00000046214	Cyp27b1	5.96456	3.26848	0.000462049	0.00848249	ENSG00000111012	CYP27B1	-3.77541	2.0854	7.75445e-137	3.27327e-135	1.25	1.09	1.44	0.00178077	0.00522516
ENSRNOT00000084933	ENSRNOG00000046214	Cyp27b1	5.96456	3.26848	0.000462049	0.00848249	ENSG00000111012	CYP27B1	-3.77541	2.0854	7.75445e-137	3.27327e-135	1.25	1.09	1.44	0.00178077	0.00522516
ENSRNOT00000019501	ENSRNOG00000014350	Cyr61	-3.43581	6.65657	4.37421e-06	0.000384437	ENSG00000142871	CYR61	-0.397292	8.44969	0.00415276	0.00531539	0.862	0.73	1.02	0.0875159	0.141421
ENSRNOT00000089859	ENSRNOG00000058891	Cys1	3.05318	3.89232	0.000229112	0.00513136	ENSG00000205795	CYS1	-2.15399	7.02769	6.57647e-73	8.9537e-72	0.727	0.67	0.79	9.84413e-15	2.19524e-12
ENSRNOT00000025495	ENSRNOG00000018775	Cystm1	3.0417	5.33977	5.51796e-06	0.000441802	ENSG00000120306	CYSTM1	-1.07949	7.12079	9.57415e-43	5.86472e-42	1.146	0.84	1.56	0.389008	0.479275
ENSRNOT00000019393	ENSRNOG00000014170	Dbn1	-3.244	4.69755	6.30983e-05	0.00211361	ENSG00000113758	DBN1	-0.8278	6.02545	9.92903e-22	2.97374e-21	1.91	1.43	2.55	1.46297e-05	9.88612e-05
ENSRNOT00000019569	ENSRNOG00000014170	Dbn1	-3.29011	5.02998	4.82003e-05	0.001747	ENSG00000113758	DBN1	-0.8278	6.02545	9.92903e-22	2.97374e-21	1.91	1.43	2.55	1.46297e-05	9.88612e-05
ENSRNOT00000074362	ENSRNOG00000050315	Dcxr	3.09165	3.00126	0.00011669	0.00322285	ENSG00000169738	DCXR	-2.2153	5.41606	4.83762e-106	1.30556e-104	1.392	1.13	1.71	0.00200754	0.0057395
ENSRNOT00000088907	ENSRNOG00000050315	Dcxr	3.13019	3.06789	0.000111555	0.00312613	ENSG00000169738	DCXR	-2.2153	5.41606	4.83762e-106	1.30556e-104	1.392	1.13	1.71	0.00200754	0.0057395
ENSRNOT00000045016	ENSRNOG00000014613	Ddah1	-3.78065	6.14073	7.06337e-06	0.000504066	ENSG00000153904	DDAH1	-0.910439	7.65999	6.67402e-27	2.4214e-26	0.466	0.38	0.57	2.76835e-13	2.05781e-11
ENSRNOT00000088306	ENSRNOG00000037480	Ddx51	4.04585	1.42113	0.00525744	0.0458484	ENSG00000185163	DDX51	0.33145	4.73767	1.05597e-07	1.74948e-07	1.905	1.26	2.89	0.00278711	0.00776907
ENSRNOT00000015116	ENSRNOG00000011360	Dkk2	-3.08372	2.248	0.00374493	0.0366016	ENSG00000155011	DKK2	0.520425	0.324317	0.0271716	0.0326983	0.968	0.91	1.03	0.294251	0.385988
ENSRNOT00000087876	ENSRNOG00000018992	Dpysl3	-3.17459	3.93904	0.00283573	0.0304319	ENSG00000113657	DPYSL3	1.218	6.61655	5.93725e-14	1.30831e-13	1.378	1.15	1.65	0.000592591	0.00227841
ENSRNOT00000013274	ENSRNOG00000009787	Efcc1	-3.9435	0.91196	0.00566141	0.0483799	ENSG00000114654	EFCC1	0.131232	1.96073	0.300083	0.32635	0.708	0.59	0.86	0.00038825	0.00157418
ENSRNOT00000011035	ENSRNOG00000008282	Elf5	4.40052	4.09937	5.88622e-05	0.00201972	ENSG00000135374	ELF5	-8.33577	2.87264	3.31905e-288	9.10665e-286	1	0.97	1.03	0.975385	0.983692
ENSRNOT00000077665	ENSRNOG00000058235	Elf5	11.1753	2.32625	8.49517e-06	0.000558285	ENSG00000135374	ELF5	-8.33577	2.87264	3.31905e-288	9.10665e-286	1	0.97	1.03	0.975385	0.983692
ENSRNOT00000004400	ENSRNOG00000003284	Epn3	3.57622	5.49021	6.6674e-07	0.000130424	ENSG00000049283	EPN3	-5.7117	1.96488	6.54194e-244	1.04223e-241	1.14	1.03	1.26	0.0114082	0.0251885
ENSRNOT00000024725	ENSRNOG00000018336	Eps8l2	3.00391	5.95711	7.33643e-07	0.000137122	ENSG00000177106	EPS8L2	0.202164	7.80361	0.0216198	0.0262459	0.878	0.67	1.15	0.351321	0.450256
ENSRNOT00000015836	ENSRNOG00000011800	F3	-4.03225	3.56233	0.00331313	0.0338366	ENSG00000117525	F3	-1.09993	3.69996	2.32918e-08	3.98622e-08	1.297	1.16	1.45	4.63609e-06	3.88527e-05
ENSRNOT00000001783	ENSRNOG00000001314	Fam20c	3.44332	6.8613	9.16891e-06	0.000582023	ENSG00000177706	FAM20C	0.242665	6.84541	0.015152	0.0186056	1.385	1.06	1.81	0.0194077	0.0408294
ENSRNOT00000028564	ENSRNOG00000021039	Fam83e	4.51279	2.86614	0.00105111	0.0152413		FAM83E					1.043	1	1.08	0.0239634	0.0481428
ENSRNOT00000025928	ENSRNOG00000019142	Fas	-3.47298	1.71949	0.00160106	0.0203152	ENSG00000026103	FAS	1.23671	5.22626	1.22643e-50	9.43466e-50	0.949	0.65	1.39	0.787323	0.8321
ENSRNOT00000009696	ENSRNOG00000007338	Fbln2	-3.29898	3.48592	0.00353629	0.0351539	ENSG00000163520	FBLN2	-0.00244448	5.71778	0.966774	0.970162	0.835	0.71	0.98	0.0266932	0.0526778
ENSRNOT00000004128	ENSRNOG00000003095	Fgfbp1	5.67212	1.5418	0.000711547	0.011458		FGFBP1					1.028	1.01	1.05	0.0107427	0.0241982
ENSRNOT00000057585	ENSRNOG00000014288	Fn1	-5.20539	9.9388	1.4135e-07	5.41349e-05	ENSG00000115414	FN1	1.97523	10.9209	7.47528e-31	3.10762e-30	1.143	0.95	1.37	0.153468	0.216604
ENSRNOT00000019772	ENSRNOG00000014288	Fn1	-5.20539	9.9388	1.4135e-07	5.41349e-05	ENSG00000115414	FN1	1.97523	10.9209	7.47528e-31	3.10762e-30	1.143	0.95	1.37	0.153468	0.216604
ENSRNOT00000022074	ENSRNOG00000016469	Fxyd2	6.04795	3.29479	5.86329e-05	0.00201695	ENSG00000137731	FXYD2	-0.571859	8.01061	4.00553e-06	6.12171e-06	0.822	0.73	0.93	0.00143313	0.00437792
ENSRNOT00000064611	ENSRNOG00000016469	Fxyd2	4.98778	3.54128	2.07775e-05	0.00101818	ENSG00000137731	FXYD2	-0.571859	8.01061	4.00553e-06	6.12171e-06	0.822	0.73	0.93	0.00143313	0.00437792
ENSRNOT00000019649	ENSRNOG00000014578	Fxyd4	5.41368	6.65681	1.66977e-05	0.000872037	ENSG00000150201	FXYD4	-6.77674	5.12435	6.01181e-76	8.92287e-75	0.999	0.98	1.02	0.922482	0.939331
ENSRNOT00000032944	ENSRNOG00000021962	Fzd2	-6.75805	1.42769	0.00120988	0.0169214	ENSG00000180340	FZD2	-0.623751	1.91044	1.07087e-06	1.68822e-06	1.658	1.39	1.98	1.51026e-08	3.06171e-07
ENSRNOT00000043036	ENSRNOG00000032417	Gabrp	3.85837	3.9524	0.000311112	0.00641746	ENSG00000094755	GABRP	-2.82332	1.52555	3.97713e-51	3.11038e-50	0.943	0.88	1.01	0.100103	0.155021
ENSRNOT00000078848	ENSRNOG00000033059	Galnt6	3.16787	2.73423	0.00123798	0.0171889	ENSG00000139629	GALNT6	-1.26557	3.32273	7.31979e-50	5.51917e-49	1.255	0.94	1.67	0.121962	0.182534
ENSRNOT00000017240	ENSRNOG00000012347	Gata2	3.58434	4.92292	7.75114e-06	0.000527569	ENSG00000179348	GATA2	-1.68864	4.14729	6.72529e-76	9.94447e-75	0.701	0.57	0.87	0.00100102	0.00343427
ENSRNOT00000001054	ENSRNOG00000000805	Gja1	-3.19057	3.31622	7.06398e-05	0.00228303	ENSG00000152661	GJA1	1.90084	7.52212	4.16733e-44	2.66081e-43	0.749	0.61	0.92	0.00708988	0.0168196
ENSRNOT00000076816	ENSRNOG00000003746	Gjb1	3.95746	2.39761	0.00432438	0.04046	ENSG00000169562	GJB1	-1.37664	4.52219	1.12061e-25	3.88294e-25	0.727	0.66	0.8	1.60242e-11	5.10484e-10
ENSRNOT00000081919	ENSRNOG00000059897	Gjb5	3.66746	1.29581	0.0053515	0.0464046	ENSG00000189280	GJB5	0.7108	-0.915999	0.00805311	0.0100964	1.006	0.93	1.09	0.891139	0.920018
ENSRNOT00000018006	ENSRNOG00000013441	Gnrh1	9.28998	0.508113	0.000889874	0.0134973	ENSG00000147437	GNRH1	2.90421	1.11108	2.836e-50	2.16313e-49	1.455	1.23	1.72	8.76043e-06	6.51192e-05
ENSRNOT00000028536	ENSRNOG00000021020	Gpha2	6.23111	4.78716	0.000352444	0.00696046		GPHA2					0.998	0.98	1.02	0.852597	0.884575
ENSRNOT00000065892	ENSRNOG00000016013	Gprc5b	3.15493	4.88694	0.000256984	0.00555526	ENSG00000167191	GPRC5B	-1.35501	6.36018	8.39417e-61	8.64582e-60	0.712	0.56	0.91	0.00632284	0.015326
ENSRNOT00000086924	ENSRNOG00000003144	Gprc5c	3.0016	5.31693	8.03472e-06	0.000534908	ENSG00000170412	GPRC5C	-0.83279	7.08135	1.00457e-31	4.3123e-31	0.926	0.66	1.3	0.655507	0.730891
ENSRNOT00000011867	ENSRNOG00000008849	Guca2a	11.0895	3.53506	0.000102407	0.00293053		GUCA2A					1.006	0.98	1.03	0.60167	0.684553
ENSRNOT00000012062	ENSRNOG00000008979	Guca2b	11.7567	2.41882	0.000142795	0.00372028	ENSG00000044012	GUCA2B	6.16947	1.23324	1.0361e-34	4.9238e-34	0.976	0.95	1	0.0707842	0.118683
ENSRNOT00000004546	ENSRNOG00000003384	Hs3st3b1	3.44714	4.40038	1.49166e-05	0.000794596	ENSG00000125430	HS3ST3B1	-1.36707	2.46343	2.79576e-60	2.84107e-59	0.968	0.72	1.29	0.824397	0.867172
ENSRNOT00000049667	ENSRNOG00000045654	Hspa1a	4.41048	6.67367	9.81765e-07	0.000161143	ENSG00000204389	HSPA1A	-0.352842	5.83804	0.000318358	0.000438574	1.293	1	1.67	0.0477631	0.0838675
ENSRNOT00000061950	ENSRNOG00000045654	Hspa1a	4.10551	6.97746	3.688e-07	9.0156e-05	ENSG00000204389	HSPA1A	-0.352842	5.83804	0.000318358	0.000438574	1.293	1	1.67	0.0477631	0.0838675
ENSRNOT00000081924	ENSRNOG00000050647	Hspa1b	3.86576	7.46928	3.57334e-09	5.47413e-06	ENSG00000204388	HSPA1B	-0.820668	5.90928	2.58673e-12	5.31802e-12	1.31	1.07	1.6	0.00805116	0.018899
ENSRNOT00000008504	ENSRNOG00000006472	Hspa2	4.18478	6.34368	4.10937e-07	9.53922e-05	ENSG00000126803	HSPA2	-4.30442	5.84477	0	0	1.304	1.05	1.62	0.0174525	0.0377855
ENSRNOT00000079359	ENSRNOG00000006472	Hspa2	4.18478	6.34368	4.10937e-07	9.53922e-05	ENSG00000126803	HSPA2	-4.30442	5.84477	0	0	1.304	1.05	1.62	0.0174525	0.0377855
ENSRNOT00000001201	ENSRNOG00000000902	Hsph1	3.2398	6.61398	5.0833e-08	2.92023e-05	ENSG00000120694	HSPH1	-0.869663	5.90155	1.68222e-40	9.66618e-40	0.982	0.65	1.47	0.930799	0.943492
ENSRNOT00000088355	ENSRNOG00000061910	Igfbp3	-3.83442	1.92095	0.000304203	0.00629187	ENSG00000146674	IGFBP3	3.83553	11.3509	1.40821e-120	4.78815e-119	1.246	1	1.55	0.0485197	0.0845305
ENSRNOT00000023489	ENSRNOG00000017386	Il11	-3.9872	2.31483	0.000605256	0.0101817	ENSG00000095752	IL11	-4.01339	-0.299697	5.2805e-76	7.85514e-75	1.061	0.99	1.13	0.0750692	0.124929
ENSRNOT00000080818	ENSRNOG00000004575	Il1a	-10.8604	1.42677	0.00361856	0.0356267		IL1A					1.049	0.98	1.12	0.142007	0.206978
ENSRNOT00000006126	ENSRNOG00000004575	Il1a	-10.8604	1.42677	0.00361856	0.0356267		IL1A					1.049	0.98	1.12	0.142007	0.206978
ENSRNOT00000006113	ENSRNOG00000004575	Il1a	-11.5317	1.99619	0.00071771	0.0115411		IL1A					1.049	0.98	1.12	0.142007	0.206978
ENSRNOT00000020144	ENSRNOG00000014835	Il1rl1	-5.7955	3.4915	6.50059e-05	0.00214656	ENSG00000115602	IL1RL1	-1.9387	4.22592	2.05213e-19	5.6533e-19	0.824	0.74	0.92	0.000874268	0.00309463
ENSRNOT00000020108	ENSRNOG00000014835	Il1rl1	-4.57187	3.70665	0.00019793	0.00462219	ENSG00000115602	IL1RL1	-1.9387	4.22592	2.05213e-19	5.6533e-19	0.824	0.74	0.92	0.000874268	0.00309463
ENSRNOT00000006106	ENSRNOG00000004470	Il24	-4.79136	1.61118	0.000585558	0.00995233	ENSG00000162892	IL24	1.18054	0.880252	1.52409e-21	4.53166e-21	1.15	0.87	1.52	0.322292	0.417855
ENSRNOT00000022056	ENSRNOG00000016456	Il33	-3.72656	5.28581	0.00440923	0.0409703	ENSG00000137033	IL33	0.366055	4.24244	0.0090224	0.0112702	0.914	0.77	1.09	0.324976	0.4189
ENSRNOT00000048214	ENSRNOG00000014154	Ilf2	3.42598	5.62634	1.44922e-06	0.000195892	ENSG00000143621	ILF2	-0.262889	7.00389	4.77463e-08	8.04527e-08	2.605	1.52	4.46	0.000454194	0.00180866
ENSRNOT00000077362	ENSRNOG00000014154	Ilf2	3.7042	6.12567	5.58767e-07	0.000118534	ENSG00000143621	ILF2	-0.262889	7.00389	4.77463e-08	8.04527e-08	2.605	1.52	4.46	0.000454194	0.00180866
ENSRNOT00000032918	ENSRNOG00000023509	Irs2	3.72301	5.33078	2.37709e-05	0.00111933	ENSG00000185950	IRS2	0.552094	5.39853	0.000901238	0.00120656	1.384	1.19	1.61	2.24457e-05	0.000143011
ENSRNOT00000082780	ENSRNOG00000048449	Itgb3	-3.68317	3.06883	2.16851e-05	0.0010447	ENSG00000259207	ITGB3	-0.960562	3.84836	2.68553e-17	6.79378e-17	0.932	0.75	1.16	0.520923	0.599073
ENSRNOT00000006238	ENSRNOG00000004713	Kcnj16	4.91463	2.50615	4.28905e-05	0.00161571	ENSG00000153822	KCNJ16	-1.57938	7.93857	6.78913e-86	1.24878e-84	0.751	0.66	0.85	2.83432e-06	2.63355e-05
ENSRNOT00000075153	ENSRNOG00000047005	Kcnk5	5.54138	6.01574	9.67411e-08	4.19437e-05	ENSG00000164626	KCNK5	-0.661569	5.46386	1.28427e-10	2.44631e-10	0.548	0.45	0.67	2.4447e-09	5.45168e-08
ENSRNOT00000028698	ENSRNOG00000021137	Kctd15	-3.77363	1.64932	0.00112555	0.0160645	ENSG00000153885	KCTD15	0.626061	5.08774	1.26555e-12	2.64002e-12	1.232	0.89	1.7	0.205143	0.280656
ENSRNOT00000019052	ENSRNOG00000014205	Klf2	8.05165	0.502488	0.00087159	0.013255	ENSG00000127528	KLF2	0.173841	5.4294	0.162382	0.181944	0.607	0.49	0.75	4.67222e-06	3.88527e-05
ENSRNOT00000025517	ENSRNOG00000018867	Klhdc7a	7.40812	3.03227	0.0001558	0.00395595	ENSG00000179023	KLHDC7A	-0.961583	5.99212	9.03152e-17	2.23581e-16	0.73	0.65	0.82	3.49939e-07	4.59038e-06
ENSRNOT00000000041	ENSRNOG00000000036	Klhdc8a	4.02639	4.37993	0.000747331	0.0118679	ENSG00000162873	KLHDC8A	1.78065	1.70373	1.15875e-17	2.97558e-17	1.134	0.99	1.3	0.0760892	0.125688
ENSRNOT00000009194	ENSRNOG00000006814	Klrg2	4.74847	2.70018	0.000424588	0.00797109	ENSG00000188883	KLRG2	-5.94202	0.978842	1.68239e-183	1.31366e-181	1.027	0.99	1.07	0.152382	0.216604
ENSRNOT00000005382	ENSRNOG00000026371	Krt17	-4.32683	1.2765	0.00116746	0.0164722	ENSG00000128422	KRT17	-0.102184	2.06755	0.63828	0.661936	1.234	1.11	1.37	0.000152194	0.000692637
ENSRNOT00000080945	ENSRNOG00000061230	L1cam	4.45506	5.64546	5.87199e-06	0.000458954	ENSG00000198910	L1CAM	-3.80171	5.0744	4.37267e-62	4.6542e-61	1.229	1.13	1.33	5.38316e-07	6.66914e-06
ENSRNOT00000084390	ENSRNOG00000061230	L1cam	4.44943	5.66053	5.39539e-06	0.000436551	ENSG00000198910	L1CAM	-3.80171	5.0744	4.37267e-62	4.6542e-61	1.229	1.13	1.33	5.38316e-07	6.66914e-06
ENSRNOT00000018776	ENSRNOG00000013973	Lcn2	-4.20213	9.57011	0.0013949	0.0185924	ENSG00000148346	LCN2	-3.34103	1.64091	1.32687e-40	7.65544e-40	1.073	1	1.15	0.0689417	0.117359
ENSRNOT00000074226	ENSRNOG00000014426	Lox	-4.40069	5.1614	5.03935e-08	2.92023e-05	ENSG00000113083	LOX	4.30801	8.49119	1.32984e-59	1.32615e-58	1.247	1.09	1.42	0.001206	0.00389765
ENSRNOT00000019844	ENSRNOG00000014426	Lox	-3.65662	3.8182	1.81254e-09	3.47086e-06	ENSG00000113083	LOX	4.30801	8.49119	1.32984e-59	1.32615e-58	1.247	1.09	1.42	0.001206	0.00389765
ENSRNOT00000083881	ENSRNOG00000014426	Lox	-4.25333	3.26674	1.20278e-05	0.000686222	ENSG00000113083	LOX	4.30801	8.49119	1.32984e-59	1.32615e-58	1.247	1.09	1.42	0.001206	0.00389765
ENSRNOT00000058663	ENSRNOG00000016758	Loxl2	-3.75924	4.60197	2.40832e-08	2.14075e-05	ENSG00000134013	LOXL2	2.97173	7.0124	1.85486e-55	1.6351e-54	1.403	1.19	1.65	6.51458e-05	0.000337849
ENSRNOT00000085237	ENSRNOG00000016758	Loxl2	-3.75185	4.68794	3.75631e-08	2.46618e-05	ENSG00000134013	LOXL2	2.97173	7.0124	1.85486e-55	1.6351e-54	1.403	1.19	1.65	6.51458e-05	0.000337849
ENSRNOT00000021144	ENSRNOG00000015727	Loxl4	3.75861	4.93924	1.5997e-07	5.83485e-05	ENSG00000138131	LOXL4	-1.15177	4.0741	3.50468e-21	1.02722e-20	1.079	0.88	1.32	0.458297	0.555436
ENSRNOT00000089338	ENSRNOG00000023453	Lrba	5.1043	1.64108	0.00309377	0.032462	ENSG00000198589	LRBA	-1.2741	6.73333	1.61476e-74	2.30989e-73	0.274	0.19	0.39	4.21734e-13	2.35117e-11
ENSRNOT00000076822	ENSRNOG00000006086	Lynx1	3.52998	2.77361	0.000178065	0.00429149	ENSG00000180155	LYNX1	-1.44075	3.79642	8.79214e-50	6.61419e-49	1.313	1.04	1.65	0.0201355	0.0417346
ENSRNOT00000075999	ENSRNOG00000006058	Lypd2	12.2299	3.63211	0.000180675	0.00432924		LYPD2					0.994	0.97	1.02	0.665039	0.734664
ENSRNOT00000007958	ENSRNOG00000006058	Lypd2	12.2299	3.64015	0.000184063	0.004383		LYPD2					0.994	0.97	1.02	0.665039	0.734664
ENSRNOT00000027100	ENSRNOG00000019999	Lypd3	-3.7574	2.32316	0.00227262	0.0259562	ENSG00000124466	LYPD3	-1.6136	0.467462	5.46644e-45	3.57581e-44	1.642	1.34	2.01	2.07771e-06	2.06736e-05
ENSRNOT00000059588	ENSRNOG00000038980	Lypd6	4.23953	3.79067	8.79844e-06	0.000566329	ENSG00000187123	LYPD6	-3.4893	0.465893	5.2076e-105	1.38275e-103	1.305	1.16	1.47	0.00224772	0.00634482
ENSRNOT00000028835	ENSRNOG00000021231	Lzts3	3.35997	3.01979	0.000224501	0.00508361	ENSG00000088899	LZTS3	-2.56455	4.58531	4.05769e-159	2.38571e-157	0.891	0.72	1.11	0.293151	0.385988
ENSRNOT00000021487	ENSRNOG00000016044	Mab21l3	-4.1026	4.09501	0.00260775	0.028699	ENSG00000173212	MAB21L3	-1.0432	1.21099	1.1168e-05	1.66975e-05	0.981	0.93	1.03	0.467571	0.557585
ENSRNOT00000020870	ENSRNOG00000015445	Mal	4.97457	7.85298	2.36293e-06	0.000275624	ENSG00000172005	MAL	-4.38527	6.50012	3.1852e-154	1.70988e-152	0.929	0.85	1.02	0.116663	0.176978
ENSRNOT00000012663	ENSRNOG00000009113	Marcksl1	-3.922	5.49269	2.39413e-05	0.00112275	ENSG00000175130	MARCKSL1	0.859528	6.41408	4.63298e-16	1.11643e-15	1.445	1.09	1.91	0.0104512	0.0237818
ENSRNOT00000087031	ENSRNOG00000013121	Mier3	3.96419	4.17704	2.13181e-06	0.000261962	ENSG00000155545	MIER3	-0.0718383	4.89343	0.229508	0.253076	0.622	0.4	0.96	0.03323	0.0622714
ENSRNOT00000017571	ENSRNOG00000013121	Mier3	3.44506	4.81609	2.72503e-06	0.000298184	ENSG00000155545	MIER3	-0.0718383	4.89343	0.229508	0.253076	0.622	0.4	0.96	0.03323	0.0622714
ENSRNOT00000011507	ENSRNOG00000008478	Mmp13	5.11443	5.18574	2.50304e-07	7.56808e-05	ENSG00000137745	MMP13	5.12239	0.510495	1.20207e-10	2.29217e-10	1.044	1.02	1.07	0.000586284	0.00227841
ENSRNOT00000023965	ENSRNOG00000017539	Mmp9	-6.14958	1.02462	0.00268841	0.0292504	ENSG00000100985	MMP9	4.08023	4.91225	1.86901e-31	7.95224e-31	1.233	1.12	1.36	2.65982e-05	0.000160308
ENSRNOT00000024736	ENSRNOG00000018251	Mrc1	-3.62967	2.64521	0.000478379	0.00867156	ENSG00000260314	MRC1	0.127468	4.81126	0.412362	0.440335	0.73	0.63	0.85	4.37443e-05	0.000243875
ENSRNOT00000048363	ENSRNOG00000032231	Mroh6	9.74756	0.580375	0.000296784	0.00619981	ENSG00000204839	MROH6	0.718202	2.42227	8.05967e-11	1.54973e-10	1.668	1.32	2.11	3.17912e-05	0.000186564
ENSRNOT00000087452	ENSRNOG00000059381	Mrps6	4.2892	7.47953	1.36181e-06	0.000191982	ENSG00000243927	MRPS6	-1.66373	6.01337	8.54162e-58	8.07772e-57	1.506	1.22	1.86	0.000159307	0.000710508
ENSRNOT00000047663	ENSRNOG00000028841	Mt1m	3.25238	5.76244	5.61954e-06	0.000445281	ENSG00000205364	MT1M	-0.878055	1.94778	4.86461e-05	7.01771e-05	1.131	1.01	1.27	0.0321155	0.0606928
ENSRNOT00000067391	ENSRNOG00000043098	Mt2A	3.58439	8.31145	1.78977e-06	0.000231052	ENSG00000125148	MT2A	0.420077	7.70873	0.0253753	0.0306206	1.522	1.33	1.74	4.66717e-10	1.15642e-08
ENSRNOT00000027850	ENSRNOG00000020539	Muc1	6.28659	8.14282	2.1024e-07	6.90159e-05	ENSG00000185499	MUC1	-1.76882	6.93115	1.33428e-35	6.49868e-35	1.354	1.17	1.57	7.54397e-05	0.000382342
ENSRNOT00000002418	ENSRNOG00000001776	Muc20	4.07043	5.90139	7.33974e-07	0.000137122	ENSG00000176945	MUC20	-1.69405	4.71395	1.51419e-32	6.69489e-32	0.81	0.71	0.92	0.00105441	0.00345783
ENSRNOT00000039876	ENSRNOG00000001959	Mx1	4.13034	5.55108	5.32589e-05	0.00188283	ENSG00000157601	MX1	0.32983	6.23476	0.00125224	0.00166127	1.376	1.04	1.83	0.0286795	0.0556134
ENSRNOT00000075795	ENSRNOG00000042912	Mycbpap	4.30044	4.99264	2.91599e-05	0.00129781	ENSG00000136449	MYCBPAP	-0.537744	-0.625936	0.000132097	0.00018604	1.714	1.44	2.04	2.12005e-06	2.06736e-05
ENSRNOT00000086261	ENSRNOG00000042912	Mycbpap	4.30635	4.99938	2.96557e-05	0.00130548	ENSG00000136449	MYCBPAP	-0.537744	-0.625936	0.000132097	0.00018604	1.714	1.44	2.04	2.12005e-06	2.06736e-05
ENSRNOT00000066132	ENSRNOG00000042912	Mycbpap	4.29428	4.98139	2.71613e-05	0.00123348	ENSG00000136449	MYCBPAP	-0.537744	-0.625936	0.000132097	0.00018604	1.714	1.44	2.04	2.12005e-06	2.06736e-05
ENSRNOT00000080618	ENSRNOG00000054157	Nadk2	5.28829	6.30454	2.92722e-06	0.000309975	ENSG00000152620	NADK2	-0.41345	5.38153	2.18053e-14	4.89671e-14	0.422	0.25	0.71	0.00105322	0.00345783
ENSRNOT00000083799	ENSRNOG00000054157	Nadk2	5.11204	6.5368	2.48007e-06	0.000282126	ENSG00000152620	NADK2	-0.41345	5.38153	2.18053e-14	4.89671e-14	0.422	0.25	0.71	0.00105322	0.00345783
ENSRNOT00000045083	ENSRNOG00000031851	Ndufa4l2	-3.92358	1.20891	0.00217151	0.0250921	ENSG00000185633	NDUFA4L2	7.25619	10.7615	1.63889e-305	5.48752e-303	1.294	1.01	1.65	0.043733	0.0780196
ENSRNOT00000078376	ENSRNOG00000016571	Ngf	-5.35121	1.73466	0.000690303	0.0111944	ENSG00000134259	NGF	2.23728	3.04936	4.17631e-44	2.66483e-43	1.151	0.95	1.4	0.153042	0.216604
ENSRNOT00000034642	ENSRNOG00000025882	Nipal1	3.493	2.76466	0.00104126	0.0152061	ENSG00000163293	NIPAL1	-3.93307	2.52354	2.21774982612699e-313	8.4253168875265e-311	0.707	0.58	0.87	0.000839525	0.00303325
ENSRNOT00000090303	ENSRNOG00000025882	Nipal1	3.64531	3.20391	0.000510978	0.00908103	ENSG00000163293	NIPAL1	-3.93307	2.52354	2.21774982612699e-313	8.4253168875265e-311	0.707	0.58	0.87	0.000839525	0.00303325
ENSRNOT00000007789	ENSRNOG00000005930	Nnmt	-5.31829	1.60871	8.76401e-05	0.00266387	ENSG00000166741	NNMT	4.22688	9.69511	2.49887e-89	4.99647e-88	1.551	1.27	1.89	1.87311e-05	0.000122854
ENSRNOT00000025988	ENSRNOG00000019206	Nupr1	3.39851	6.98209	1.70865e-08	1.70709e-05	ENSG00000176046	NUPR1	1.41815	7.4143	1.34996e-15	3.1881e-15	1.352	1.17	1.57	6.36899e-05	0.000337849
ENSRNOT00000072875	ENSRNOG00000050922	Nupr1	3.40469	6.98436	1.69764e-08	1.70709e-05	ENSG00000176046	NUPR1	1.41815	7.4143	1.34996e-15	3.1881e-15	1.352	1.17	1.57	6.36899e-05	0.000337849
ENSRNOT00000090023	ENSRNOG00000061328	Pag1	3.95613	2.42549	0.000518438	0.00917104	ENSG00000076641	PAG1	1.81855	5.74101	7.54695e-91	1.56115e-89	0.775	0.54	1.1	0.156709	0.219787
ENSRNOT00000074047	ENSRNOG00000046848	PCOLCE2	-3.46652	2.12661	0.0038052	0.03691	ENSG00000163710	PCOLCE2	0.372012	5.54693	0.0687608	0.0799089	1.056	0.94	1.19	0.378145	0.474132
ENSRNOT00000074616	ENSRNOG00000050794	Pdlim4	-5.27421	3.8437	0.000101155	0.00291283	ENSG00000131435	PDLIM4	0.433361	3.54318	0.0271853	0.0327128	1.02	0.89	1.17	0.777411	0.828949
ENSRNOT00000020316	ENSRNOG00000014961	Pdpn	-4.26661	2.50688	0.00198592	0.0236326	ENSG00000162493	PDPN	-0.63924	2.04354	0.00259046	0.00336188	1.259	1.12	1.42	0.00142566	0.00437792
ENSRNOT00000082697	ENSRNOG00000018627	Plekhb1	3.41757	5.65062	7.66052e-07	0.000138607	ENSG00000021300	PLEKHB1	-2.83917	3.20547	1.53672e-118	5.0013e-117	1.256	1.07	1.48	0.00550866	0.0139594
ENSRNOT00000025245	ENSRNOG00000018627	Plekhb1	3.41757	5.65062	7.66052e-07	0.000138607	ENSG00000021300	PLEKHB1	-2.83917	3.20547	1.53672e-118	5.0013e-117	1.256	1.07	1.48	0.00550866	0.0139594
ENSRNOT00000022277	ENSRNOG00000016558	Pllp	3.0235	4.04972	2.8416e-05	0.00127533	ENSG00000102934	PLLP	-1.12945	5.10591	9.65336e-41	5.58752e-40	0.638	0.48	0.84	0.00149605	0.00450838
ENSRNOT00000017453	ENSRNOG00000012660	Postn	-5.54531	2.2435	0.000313105	0.0064297	ENSG00000133110	POSTN	1.57455	7.03743	3.70132e-12	7.56539e-12	1.123	0.98	1.29	0.0971789	0.151545
ENSRNOT00000084527	ENSRNOG00000012660	Postn	-5.54531	2.2435	0.000313105	0.0064297	ENSG00000133110	POSTN	1.57455	7.03743	3.70132e-12	7.56539e-12	1.123	0.98	1.29	0.0971789	0.151545
ENSRNOT00000083756	ENSRNOG00000056767	Potea	-4.60197	0.50935	0.00339196	0.0342761		POTEA					1	0.96	1.04	0.999825	0.999825
ENSRNOT00000028542	ENSRNOG00000021025	Ppp2r5b	3.01355	3.98267	0.000312215	0.0064297	ENSG00000068971	PPP2R5B	0.128537	4.80691	0.034912	0.0416654	2.182	1.59	2.99	2.13226e-06	2.06736e-05
ENSRNOT00000091188	ENSRNOG00000000433	Prrt1	4.1888	2.66099	0.000416357	0.00784862	ENSG00000204314	PRRT1	-0.293789	1.75238	0.00232481	0.00302727	1.325	1.02	1.72	0.0347409	0.0645601
ENSRNOT00000000495	ENSRNOG00000000433	Prrt1	3.99812	3.12226	5.78376e-05	0.00200158	ENSG00000204314	PRRT1	-0.293789	1.75238	0.00232481	0.00302727	1.325	1.02	1.72	0.0347409	0.0645601
ENSRNOT00000060888	ENSRNOG00000039698	Prss22	-3.56203	5.75512	1.48246e-05	0.000794596	ENSG00000005001	PRSS22	-5.31194	0.0281518	4.28121e-158	2.45146e-156	1.026	1	1.06	0.0921489	0.14678
ENSRNOT00000081571	ENSRNOG00000061376	Psca	3.39487	6.07957	3.54953e-08	2.46618e-05	ENSG00000167653	PSCA	-4.39085	-0.385724	4.21166e-128	1.56688e-126	1.048	0.99	1.1	0.069903	0.118094
ENSRNOT00000020335	ENSRNOG00000015072	Ptgr1	4.07824	4.47776	6.29854e-05	0.00211291	ENSG00000106853	PTGR1	-1.2973	6.65227	1.60526e-47	1.13297e-46	0.677	0.52	0.88	0.00416942	0.0111469
ENSRNOT00000010218	ENSRNOG00000007415	Ptgs1	4.32477	7.04211	1.21473e-05	0.000689217	ENSG00000095303	PTGS1	-0.268821	6.62961	0.175224	0.195756	1.028	0.91	1.17	0.665481	0.734664
ENSRNOT00000008719	ENSRNOG00000006030	Ptprz1	-3.42669	3.26503	0.000750689	0.011882	ENSG00000106278	PTPRZ1	-0.116266	-0.391124	0.682507	0.704584	1.087	1.03	1.15	0.00103556	0.00345783
ENSRNOT00000079446	ENSRNOG00000052979	Rab17	3.65297	5.10909	4.67464e-06	0.000397846	ENSG00000124839	RAB17	-0.641105	6.08029	1.01354e-09	1.85016e-09	0.638	0.54	0.75	9.51279e-08	1.41423e-06
ENSRNOT00000026391	ENSRNOG00000019433	Rab3a	3.01523	3.72736	0.000221337	0.00502579	ENSG00000105649	RAB3A	-1.08845	2.38126	1.17559e-34	5.57593e-34	0.939	0.72	1.22	0.633529	0.717142
ENSRNOT00000074140	ENSRNOG00000047960	Rab9b	4.67964	4.46291	1.20805e-05	0.000687122	ENSG00000123570	RAB9B	0.743944	1.41095	2.33862e-12	4.81396e-12	0.971	0.74	1.28	0.834014	0.873169
ENSRNOT00000082562	ENSRNOG00000052173	Ranbp3l	11.7843	6.68251	1.13354e-05	0.000668675	ENSG00000164188	RANBP3L	-6.50342	3.31231	0	0	0.937	0.89	0.99	0.0111426	0.024848
ENSRNOT00000083182	ENSRNOG00000059961	Rapgef3	3.57849	4.39865	1.42205e-05	0.00077144	ENSG00000079337	RAPGEF3	-1.77671	5.25054	7.83213e-74	1.095e-72	0.779	0.62	0.98	0.0366158	0.0670414
ENSRNOT00000078644	ENSRNOG00000059961	Rapgef3	3.03569	4.68695	1.80864e-05	0.000921524	ENSG00000079337	RAPGEF3	-1.77671	5.25054	7.83213e-74	1.095e-72	0.779	0.62	0.98	0.0366158	0.0670414
ENSRNOT00000064405	ENSRNOG00000001431	Rasa4	3.22863	4.57851	0.000134531	0.00356562	ENSG00000105808	RASA4	0.306073	0.556965	0.00997968	0.0124212	1.086	0.86	1.38	0.4969	0.583204
ENSRNOT00000001943	ENSRNOG00000001431	Rasa4	3.27281	4.91621	8.60326e-05	0.00262332	ENSG00000105808	RASA4	0.306073	0.556965	0.00997968	0.0124212	1.086	0.86	1.38	0.4969	0.583204
ENSRNOT00000001856	ENSRNOG00000001374	Rasal1	3.50746	4.43573	4.41178e-06	0.000384437	ENSG00000111344	RASAL1	-1.01098	4.78397	2.02912e-14	4.56395e-14	1.009	0.87	1.16	0.906597	0.931665
ENSRNOT00000064933	ENSRNOG00000008951	Rasl10a	3.17843	4.84344	6.48854e-07	0.000129642	ENSG00000100276	RASL10A	2.13272	-0.213077	5.43523e-35	2.60361e-34	1.22	1.02	1.46	0.0317522	0.0605192
ENSRNOT00000018622	ENSRNOG00000013794	Rbp1	-4.07631	1.6381	0.00205663	0.0241736	ENSG00000114115	RBP1	-0.331422	3.60229	0.00549647	0.00698596	1.357	1.12	1.64	0.00197426	0.00571765
ENSRNOT00000051075	ENSRNOG00000029651	Rdh16	-3.2461	2.54206	0.000172927	0.00420496	ENSG00000139547	RDH16	1.04021	-1.0964	1.62197e-12	3.36399e-12	1.334	1.1	1.62	0.0283846	0.0555242
ENSRNOT00000017493	ENSRNOG00000013027	Rgl3	3.12824	5.17492	1.55026e-06	0.000205916	ENSG00000205517	RGL3	-0.318705	4.70751	0.00979074	0.012196	1.036	0.85	1.26	0.725763	0.789488
ENSRNOT00000019924	ENSRNOG00000014861	Rnf183	7.89837	3.16036	1.00512e-05	0.000611025	ENSG00000165188	RNF183	0.20684	2.48314	0.311117	0.337662	0.871	0.78	0.98	0.0193391	0.0408294
ENSRNOT00000016259	ENSRNOG00000011901	Rrad	3.76139	3.97597	0.00230066	0.0261329	ENSG00000166592	RRAD	1.91094	6.27074	6.39394e-23	2.0091e-22	1.225	1.05	1.43	0.0122851	0.0268587
ENSRNOT00000081547	ENSRNOG00000011901	Rrad	3.7614	3.97487	0.00229251	0.0260661	ENSG00000166592	RRAD	1.91094	6.27074	6.39394e-23	2.0091e-22	1.225	1.05	1.43	0.0122851	0.0268587
ENSRNOT00000015958	ENSRNOG00000011821	S100a4	4.62981	6.56257	2.44264e-05	0.00113853	ENSG00000196154	S100A4	-0.204429	6.22812	0.0754471	0.08734	1.266	1.01	1.58	0.0383459	0.0695214
ENSRNOT00000015712	ENSRNOG00000011748	S100a5	4.10139	3.14131	0.000581796	0.00990304		S100A5					0.999	0.94	1.06	0.979281	0.983692
ENSRNOT00000015612	ENSRNOG00000011647	S100a6	3.67924	8.72759	8.89433e-07	0.000152524	ENSG00000197956	S100A6	-0.712353	8.71987	3.17036e-10	5.9253e-10	1.616	1.31	2	1.00547e-05	7.23292e-05
ENSRNOT00000079897	ENSRNOG00000054529	SCARNA6	8.54036	0.562702	0.00226652	0.0259374		SCARNA6					1.021	0.97	1.07	0.426636	0.51989
ENSRNOT00000083072	ENSRNOG00000060773	Sertad4	-10.6053	1.68944	0.000532638	0.00932193	ENSG00000082497	SERTAD4	0.035941	3.71627	0.784117	0.801109	0.792	0.68	0.93	0.00429345	0.0111469
ENSRNOT00000077981	ENSRNOG00000060773	Sertad4	-5.79779	2.9501	0.00292825	0.0311232	ENSG00000082497	SERTAD4	0.035941	3.71627	0.784117	0.801109	0.792	0.68	0.93	0.00429345	0.0111469
ENSRNOT00000078519	ENSRNOG00000056021	Slc14a2	7.99633	7.03774	3.29563e-05	0.00139724	ENSG00000132874	SLC14A2	-8.09577	3.19983	0	0	1.032	0.96	1.11	0.385686	0.477822
ENSRNOT00000079899	ENSRNOG00000061714	Slc14a2	5.62782	5.32439	7.74502e-05	0.00244546	ENSG00000132874	SLC14A2	-8.09577	3.19983	0	0	1.032	0.96	1.11	0.385686	0.477822
ENSRNOT00000078016	ENSRNOG00000061714	Slc14a2	5.1184	6.69258	7.70315e-05	0.00243816	ENSG00000132874	SLC14A2	-8.09577	3.19983	0	0	1.032	0.96	1.11	0.385686	0.477822
ENSRNOT00000091439	ENSRNOG00000061714	Slc14a2	5.60058	5.29235	8.47148e-05	0.00260597	ENSG00000132874	SLC14A2	-8.09577	3.19983	0	0	1.032	0.96	1.11	0.385686	0.477822
ENSRNOT00000016138	ENSRNOG00000012040	Slc25a48	3.60049	5.49669	7.7502e-06	0.000527569	ENSG00000145832	SLC25A48	-0.973891	2.44179	2.98089e-07	4.82922e-07	0.838	0.8	0.88	1.57931e-10	4.40233e-09
ENSRNOT00000040106	ENSRNOG00000039390	Slc37a2	-3.8712	0.39567	0.00478937	0.0433458	ENSG00000134955	SLC37A2	2.95694	4.3603	1.58926e-84	2.84125e-83	0.834	0.67	1.04	0.102823	0.158135
ENSRNOT00000010242	ENSRNOG00000007591	Slc45a3	5.55931	4.85673	4.25708e-06	0.000381071	ENSG00000158715	SLC45A3	-0.735307	3.31173	2.11039e-11	4.16699e-11	1.07	0.85	1.34	0.558482	0.638674
ENSRNOT00000028839	ENSRNOG00000021234	Slc4a11	7.27546	7.09367	7.85929e-07	0.000140177	ENSG00000088836	SLC4A11	-5.03561	3.19348	0	0	1.173	0.95	1.45	0.140241	0.205748
ENSRNOT00000089482	ENSRNOG00000013547	Slc6a12	5.49472	4.97117	9.12314e-08	4.12721e-05	ENSG00000111181	SLC6A12	-1.11991	6.19405	3.65151e-16	8.83689e-16	0.77	0.66	0.9	0.00126472	0.00397228
ENSRNOT00000018821	ENSRNOG00000013547	Slc6a12	5.41156	5.41512	1.48058e-08	1.70111e-05	ENSG00000111181	SLC6A12	-1.11991	6.19405	3.65151e-16	8.83689e-16	0.77	0.66	0.9	0.00126472	0.00397228
ENSRNOT00000080656	ENSRNOG00000053430	Slco4a1	3.80676	7.8647	3.53969e-07	8.84115e-05	ENSG00000101187	SLCO4A1	0.263277	4.96095	0.159231	0.178575	0.951	0.82	1.1	0.503955	0.588387
ENSRNOT00000071726	ENSRNOG00000047821	Smlr1	-3.05136	6.1763	1.37035e-06	0.000192007	ENSG00000256162	SMLR1	-0.0526519	1.6766	0.765817	0.783953	0.953	0.88	1.03	0.217244	0.295398
ENSRNOT00000008106	ENSRNOG00000005770	Sostdc1	5.71392	4.19	0.000234661	0.0052375	ENSG00000171243	SOSTDC1	-3.88559	3.05358	2.98935e-83	5.19847e-82	0.947	0.91	0.98	0.00322031	0.00886578
ENSRNOT00000045963	ENSRNOG00000030034	Sox11	-4.4489	3.01665	0.00142035	0.0188442	ENSG00000176887	SOX11	5.55709	2.41662	9.98943e-78	1.54052e-76	1.193	1.05	1.35	0.00626796	0.015326
ENSRNOT00000012174	ENSRNOG00000024028	Sprr1a	11.3017	4.96106	3.83742e-05	0.00149479		SPRR1A					1.024	1	1.04	0.0207586	0.0424694
ENSRNOT00000088288	ENSRNOG00000058842	Sptbn2	3.41252	6.21889	4.22075e-05	0.00160047	ENSG00000173898	SPTBN2	-5.42749	5.63078	6.21509e-189	5.22464e-187	1.234	1.12	1.36	1.24169e-05	8.65304e-05
ENSRNOT00000000018	ENSRNOG00000000017	Steap1	3.26898	3.14803	8.45976e-05	0.00260597	ENSG00000164647	STEAP1	0.534221	2.12764	0.00178655	0.0023474	0.882	0.77	1.02	0.0847199	0.137902
ENSRNOT00000072411	ENSRNOG00000009037	Sulf1	-3.01526	2.70925	0.00377278	0.0367195	ENSG00000137573	SULF1	1.13178	7.00348	1.04154e-12	2.18008e-12	1.027	0.85	1.24	0.780624	0.828949
ENSRNOT00000037918	ENSRNOG00000026866	Syn3	3.7873	8.66844	3.72077e-06	0.000350408	ENSG00000185666	SYN3	-1.07135	-0.104446	2.34131e-20	6.66656e-20	0.622	0.52	0.74	9.1647e-08	1.41423e-06
ENSRNOT00000010156	ENSRNOG00000007740	Tacstd2	5.34224	5.10191	7.06881e-07	0.000135362	ENSG00000184292	TACSTD2	-4.64814	6.24609	9.29323e-195	8.3449e-193	0.968	0.84	1.11	0.653028	0.730891
ENSRNOT00000045628	ENSRNOG00000030625	Tf	-4.50057	3.13501	0.000861205	0.013158	ENSG00000091513	TF	5.36274	4.95392	3.11712e-22	9.51758e-22	1.173	1.1	1.25	1.66683e-07	2.32314e-06
ENSRNOT00000003313	ENSRNOG00000002418	Tgfb2	-3.36357	6.6724	4.72246e-06	0.000398961	ENSG00000092969	TGFB2	-0.546506	3.15335	3.80891e-06	5.82887e-06	0.744	0.62	0.89	0.00123739	0.00394199
ENSRNOT00000013516	ENSRNOG00000009867	Tgfb3	-3.04876	3.03728	1.54278e-07	5.71799e-05	ENSG00000119699	TGFB3	0.993463	4.60266	4.16816e-16	1.00675e-15	1.425	1.11	1.83	0.00509283	0.013054
ENSRNOT00000083351	ENSRNOG00000045829	Thbs1	-3.5845	9.28812	3.67046e-05	0.00145929	ENSG00000137801	THBS1	-0.352528	9.26567	0.00113872	0.00151485	0.681	0.54	0.85	0.000891485	0.00310627
ENSRNOT00000070912	ENSRNOG00000045829	Thbs1	-3.58493	9.32365	3.67696e-05	0.00145929	ENSG00000137801	THBS1	-0.352528	9.26567	0.00113872	0.00151485	0.681	0.54	0.85	0.000891485	0.00310627
ENSRNOT00000007773	ENSRNOG00000005929	Them6	3.42077	5.24681	5.51905e-07	0.000118525	ENSG00000130193	THEM6	-0.136244	5.3878	0.0546346	0.0641185	0.805	0.59	1.09	0.163844	0.227961
ENSRNOT00000008685	ENSRNOG00000006604	Thy1	-5.37988	2.59838	0.00143892	0.0189919	ENSG00000154096	THY1	-0.0539593	8.19424	0.610813	0.635453	1.208	0.95	1.54	0.123503	0.183608
ENSRNOT00000005746	ENSRNOG00000004303	Timp3	4.28482	8.30215	3.42743e-06	0.000335001	ENSG00000100234	TIMP3	-0.706197	4.4742	4.4683e-07	7.18354e-07	0.676	0.6	0.76	4.84807e-12	1.80187e-10
ENSRNOT00000084006	ENSRNOG00000005874	Tle2	3.18274	4.89444	5.59463e-05	0.00194198	ENSG00000065717	TLE2	-0.937704	4.23949	9.6569e-24	3.13203e-23	0.912	0.71	1.17	0.466868	0.557585
ENSRNOT00000061279	ENSRNOG00000005874	Tle2	3.1724	5.0591	7.68384e-05	0.00243541	ENSG00000065717	TLE2	-0.937704	4.23949	9.6569e-24	3.13203e-23	0.912	0.71	1.17	0.466868	0.557585
ENSRNOT00000078500	ENSRNOG00000019662	Tm6sf1	3.06534	4.3338	3.67276e-05	0.00145929	ENSG00000136404	TM6SF1	1.00516	2.42641	9.39097e-17	2.32392e-16	0.723	0.61	0.86	0.000173398	0.000743612
ENSRNOT00000084610	ENSRNOG00000014797	Tmbim1	3.19786	2.93916	9.11909e-05	0.00274636	ENSG00000135926	TMBIM1	-0.113321	8.08861	0.0459164	0.0542641	0.591	0.36	0.97	0.0366774	0.0670414
ENSRNOT00000020578	ENSRNOG00000015057	Tmem102	3.64994	2.51708	0.000924808	0.0138625	ENSG00000181284	TMEM102	0.251163	3.31663	0.000132139	0.000186086	1.102	0.72	1.68	0.652311	0.730891
ENSRNOT00000082319	ENSRNOG00000022432	Tmem59l	-4.17116	2.14434	0.000735743	0.0117578	ENSG00000105696	TMEM59L	-0.650423	-0.0788061	0.00201694	0.00263837	1.136	1.02	1.26	0.0300991	0.0578629
ENSRNOT00000038139	ENSRNOG00000022432	Tmem59l	-4.17116	2.14434	0.000735743	0.0117578	ENSG00000105696	TMEM59L	-0.650423	-0.0788061	0.00201694	0.00263837	1.136	1.02	1.26	0.0300991	0.0578629
ENSRNOT00000002713	ENSRNOG00000001976	Tmprss2	3.45863	4.79842	3.80791e-05	0.00148813	ENSG00000184012	TMPRSS2	-6.03624	4.35308	7.66923e-200	7.42674e-198	1.086	1	1.18	0.0523188	0.0897469
ENSRNOT00000084563	ENSRNOG00000058645	Tnc	-5.33041	6.91919	2.39284e-08	2.14075e-05	ENSG00000041982	TNC	-1.08089	7.45652	1.97508e-12	4.0805e-12	1.134	0.97	1.32	0.106196	0.162204
ENSRNOT00000011845	ENSRNOG00000008930	Tnfsf15	3.86059	2.65973	5.25477e-05	0.0018663	ENSG00000181634	TNFSF15	-1.43629	2.77696	2.58416e-44	1.65855e-43	0.738	0.59	0.92	0.00627158	0.015326
ENSRNOT00000030327	ENSRNOG00000021478	Tpd52l1	3.1904	5.86987	1.16987e-06	0.000180419	ENSG00000111907	TPD52L1	-2.11302	4.31741	1.30354e-73	1.81093e-72	1.234	1.03	1.47	0.0202122	0.0417346
ENSRNOT00000085118	ENSRNOG00000056135	Tsc22d3	3.36444	5.06341	7.33345e-08	3.74479e-05	ENSG00000157514	TSC22D3	1.20364	8.58544	1.21477e-18	3.24164e-18	0.924	0.74	1.15	0.472284	0.560209
ENSRNOT00000050511	ENSRNOG00000000186	Tst	4.55548	0.455309	0.00149466	0.0194714	ENSG00000128311	TST	-1.02061	5.56428	3.5267e-18	9.23759e-18	0.932	0.76	1.15	0.506651	0.588453
ENSRNOT00000085087	ENSRNOG00000020132	Ttll10	3.23005	4.0641	2.2676e-06	0.000269985		TTLL10					0.922	0.88	0.97	0.00030311	0.00125173
ENSRNOT00000074096	ENSRNOG00000048169	Tuba8	-3.61285	0.989101	0.0035604	0.0352649		TUBA8					1.019	0.89	1.16	0.777403	0.828949
ENSRNOT00000023452	ENSRNOG00000017209	Tubb3	-3.34863	2.64952	0.00224155	0.0257164	ENSG00000258947	TUBB3	1.30857	-0.0654032	1.52623e-07	2.51109e-07	1.42	1.27	1.59	7.12972e-08	1.22302e-06
ENSRNOT00000012676	ENSRNOG00000009345	Ugt8	3.27861	5.0622	9.3862e-08	4.1478e-05	ENSG00000174607	UGT8	-2.14896	5.40239	5.61574e-99	1.33823e-97	0.75	0.61	0.92	0.00617288	0.015326
ENSRNOT00000087250	ENSRNOG00000059006	Vgll1	5.08773	1.73287	0.00186917	0.0226539	ENSG00000102243	VGLL1	-7.70285	0.352916	9.33519e-123	3.2698e-121	1.001	0.98	1.02	0.919177	0.939331
ENSRNOT00000024430	ENSRNOG00000018087	Vim	-3.35123	6.65214	4.96071e-06	0.000413015	ENSG00000026025	VIM	2.75599	11.6767	7.21807e-184	5.68099e-182	1.982	1.41	2.8	9.81781e-05	0.000486527
ENSRNOT00000032121	ENSRNOG00000038132	Vsig4	-4.18938	2.14243	0.00189593	0.022872	ENSG00000155659	VSIG4	1.72385	5.31628	1.29994e-23	4.19614e-23	1.292	1.07	1.56	0.00690129	0.0165483
ENSRNOT00000039664	ENSRNOG00000014739	Wfdc2	-3.17147	4.52771	0.000199738	0.00465024	ENSG00000101443	WFDC2	-1.93787	5.96333	4.48526e-30	1.80977e-29	1.231	1.09	1.39	0.000843325	0.00303325
ENSRNOT00000019804	ENSRNOG00000014739	Wfdc2	-3.17147	4.528	0.000198875	0.00463955	ENSG00000101443	WFDC2	-1.93787	5.96333	4.48526e-30	1.80977e-29	1.231	1.09	1.39	0.000843325	0.00303325
ENSRNOT00000011044	ENSRNOG00000008168	Wnt5b	-5.9935	3.36951	0.000120011	0.00328692	ENSG00000111186	WNT5B	0.65813	2.06451	0.000555011	0.000753194	1.17	1.02	1.34	0.0264064	0.0525771
ENSRNOT00000089970	ENSRNOG00000008168	Wnt5b	-5.98479	3.36294	0.00012107	0.00330589	ENSG00000111186	WNT5B	0.65813	2.06451	0.000555011	0.000753194	1.17	1.02	1.34	0.0264064	0.0525771
ENSRNOT00000005074	ENSRNOG00000003807	Wnt9b	3.63882	5.17501	3.56572e-05	0.00143497	ENSG00000158955	WNT9B	-4.1045	0.946335	3.4463e-154	1.84005e-152	0.921	0.89	0.96	8.00283e-06	6.1539e-05
ENSRNOT00000078561	ENSRNOG00000003807	Wnt9b	3.06433	4.32253	2.06368e-05	0.00101545	ENSG00000158955	WNT9B	-4.1045	0.946335	3.4463e-154	1.84005e-152	0.921	0.89	0.96	8.00283e-06	6.1539e-05
ENSRNOT00000023003	ENSRNOG00000017117	Ybx2	7.52512	2.66428	0.000298537	0.00621948	ENSG00000006047	YBX2	1.40698	1.67225	3.56317e-10	6.645e-10	1.061	0.94	1.2	0.354936	0.45229
